# Supplementary material for: Changing lanes: extending CAR T-cell therapy to high-risk plasma cell dyscrasias
Source: Front Immunol. 2025 Apr 8;16:1558275. doi: 10.3389/fimmu.2025.1558275 (PMC12011880; doi:10.3389/fimmu.2025.1558275)
Supplement: Supplementary file 1 [file DataSheet1.zip]

Archive with 6 entries (6 files):
- Suppl Table 3B Safety Summary by Study PCL.docx
- Supplementary Figure 1, Treatment Guidelines. v1.1.pdf
- Suppl Table 1A AL Clinical Trials.docx
- Suppl Table 1B AL Clinical Trials.docx
- Suppl Table 2 PCL Clinical Trials.docx
- Suppl Table 3A Safety Summary by Study AL.docx
